# Supplementary material for: Reliability of cortical lesion detection on double inversion recovery MRI applying the MAGNIMS-Criteria in multiple sclerosis patients within a 16-months period
Source: PLoS One. 2017 Feb 24;12(2):e0172923. doi: 10.1371/journal.pone.0172923 (PMC5325582; doi:10.1371/journal.pone.0172923)
Supplement: S1 File — TP = time-point (1–12); Localisation = (1 = frontal lobe; 2 = parietal lobe; 3 = insular; 4 = occipital lobe; 5 = temporal lobe). (XLS) [file pone.0172923.s001.xls]

## Sheet: Tabelle1
Lesion number	TP1	TP2	TP3	TP4	TP5	TP6	TP7	TP8	TP9	TP10	TP11	TP12	Localisation	Lesion_volume	Lesion Intensity
1	1	1	1	1	1	1	1	1	1	1	1	1	1	5.5013	74.4074
2	1	1	1	1	1	1	1	1	1	1	1	1	1	16.5039	71.6235
3	1	1	1	1	1	1	1	1	1	1	1	1	2	11.0026	60.1713
4	1	1	1	1	1	1	1	1	1	1	1	1	2	7.3351	80.0069
5	1	1	1	1	1	1	1	1	1	1	1	1	1	7.3351	84.2778
6	0	0	0	0	0	0	0	0	0	0	0	0	1	3.6675	79.7222
7	1	1	1	1	1	1	1	1	1	1	1	1	2	11.0026	81.4306
8	1	1	1	1	1	1	1	1	1	1	1	1	2	36.6754	82.9111
9	1	1	1	1	1	1	1	1	1	1	1	1	5	9.1688	89.9722
10	1	1	1	1	1	1	1	1	1	1	1	1	5	14.6701	94.2431
11	1	1	1	1	1	1	1	1	1	1	1	1	2	25.6728	94.6905
12	1	1	1	1	1	1	1	1	1	1	1	1	3	36.6754	108.65
13	0	0	0	0	0	0	0	0	0	0	0	0	2	20.1715	121.758
14	1	1	1	1	1	1	1	1	1	1	1	1	4	7.3351	101.076
15	0	0	0	0	0	0	0	0	0	0	0	0	3	12.8364	102.337
16	0	0	1	1	1	1	1	1	1	1	1	1	1	11.0026	66.625
17	1	1	1	1	1	1	1	1	1	1	1	1	1	12.8364	88.8333
18	1	1	1	1	1	1	1	1	1	1	1	1	1	25.6728	73.9464
19	1	1	1	1	1	1	1	1	1	1	1	1	2	11.0026	82.1898
20	0	0	0	0	0	0	0	0	0	0	0	0	2	51.3455	92.006
21	0	0	0	0	0	0	0	0	0	0	0	0	5	25.6728	120.071
22	1	1	1	1	1	1	1	1	1	1	1	1	3	16.5039	106.802
23	0	0	0	0	0	1	0	0	0	0	0	0	2	1.8338	83.907
24	0	1	1	1	1	1	1	1	1	1	1	1	1	55,0130	72.2333
25	0	1	1	1	1	1	1	1	1	1	1	1	2	16.5039	80.7778
26	0	0	0	0	0	0	0	0	0	0	0	0	2	3.6675	99.6528
27	0	0	0	0	0	0	0	0	0	0	0	0	1	12.8364	69.8233
28	0	0	0	0	0	0	0	0	0	0	0	0	1	27.5065	59.2702
29	0	0	0	0	0	0	0	0	0	0	0	0	1	23.839	67.1538
30	0	0	0	0	0	0	0	0	0	0	0	0	2	34.8416	87.9025
31	1	1	1	1	1	1	1	1	1	1	1	1	5	22.0052	77.3905
32	0	0	0	0	0	0	0	0	0	0	0	0	2	23.839	74.7067
33	0	0	0	0	0	0	0	0	0	0	0	0	1	14.6701	84.7596
34	1	1	1	1	1	1	1	1	1	1	1	1	5	34.8416	145.658
35	1	0	0	0	0	0	0	0	0	0	0	0	1	7.3351	140.184
36	1	1	1	1	1	1	1	1	1	1	1	1	1	18,3377	81,0682
37	0	0	0	0	0	0	0	0	0	0	0	0	2	9,1688	86,8455
38	1	1	1	1	1	1	0	0	0	0	0	0	4	12,8364	76,1429
39	0	0	0	0	0	0	0	0	0	0	0	0	5	5.5013	62.1212
40	1	1	1	1	1	1	0	0	0	0	0	0	1	9.1688	90.2
41	0	1	1	1	1	0	0	0	0	0	0	0	2	18.3377	78.2727
42	0	0	0	0	0	0	0	0	0	0	0	0	5	27.5065	69.3273
43	0	0	0	0	0	0	0	0	0	0	0	0	5	7.3351	80.7187
44	0	0	0	1	1	1	1	1	0	0	0	0	1	44.0104	84.3025
45	0	0	0	0	0	0	0	0	0	0	0	0	1	14.6701	95.9773
46	0	0	0	0	0	0	0	0	0	0	0	0	2	14.6701	97.142
47	0	0	0	0	0	0	0	0	0	0	0	0	1	18.3377	78.6455
48	0	0	0	0	0	0	0	0	0	0	0	0	1	7.3351	94.71
49	1	1	1	1	1	1	1	1	1	1	1	1	2	25.6728	87.6033
50	1	1	1	1	1	1	1	1	1	1	1	1	1	7.3351	84.7955
51	1	1	1	1	1	1	1	1	1	1	1	1	1	47.678	90.8881
52	1	1	1	1	1	1	1	1	1	1	1	1	1	12.8364	86.2597
53	1	1	1	1	1	1	1	1	1	1	1	1	1	22.0052	95.9773
54	1	1	1	1	1	1	1	1	1	1	1	1	2	31.1741	83.3155
55	1	1	1	1	1	1	1	1	1	1	1	1	2	11.0026	79.5152
56	1	1	1	1	1	1	1	1	1	1	1	1	1	77.0183	78.184
57	1	1	1	1	1	1	1	1	1	1	1	1	2	75.1845	83.9091
58	1	1	1	1	1	1	1	1	1	1	1	1	2	42.1767	102.905
59	1	1	1	1	1	1	1	1	1	1	1	1	2	22.0052	96.5985
60	1	1	1	1	1	1	1	1	1	1	1	1	4	11.0026	93.1818
61	1	1	1	1	1	1	1	1	1	1	1	1	5	16.5039	90.697
62	1	1	1	1	1	1	1	1	1	1	1	1	5	3.6675	89.4545
63	1	1	1	1	1	1	1	1	1	1	1	1	5	9.1688	73.8
64	1	1	1	1	1	1	1	1	1	1	1	1	5	22.0052	68.6439
65	1	0	0	0	0	0	0	0	0	0	0	0	4	16.5039	72.4747
66	1	1	1	1	1	1	1	1	1	1	1	1	1	12.8364	92.1169
67	1	1	1	1	1	1	1	1	1	1	1	1	1	16.5039	113.061
68	1	1	0	1	1	1	1	1	1	1	1	1	2	11.0026	78.8939
69	1	1	1	1	1	1	1	1	1	1	1	1	4	29.3403	72.6818
70	0	0	0	0	0	0	0	0	0	0	0	0	5	12.8364	86.2597
71	0	0	0	0	0	0	0	0	0	0	0	0	5	12.8364	94.2468
72	1	1	1	1	1	1	1	1	1	1	1	1	2	16.5039	88.6263
73	1	1	1	1	1	1	1	1	1	1	1	1	1	5.5013	90.697
74	0	0	1	1	1	1	1	1	1	1	1	1	5	12.8364	87.8571
75	0	1	1	1	1	1	1	1	1	1	1	1	1	9.1688	109.582
76	1	1	1	1	1	1	1	1	1	1	1	1	5	5.5013	82
77	1	1	1	1	1	0	1	1	1	1	1	1	2	11.0026	88.8333
78	0	0	0	0	0	0	0	0	0	0	0	0	2	16.5039	89.8687
79	1	1	1	1	1	1	1	1	1	1	1	1	5	23.839	96.3815
80	0	1	1	1	1	1	1	1	1	1	1	1	2	27.5065	91.6909
81	0	0	0	0	0	0	0	0	0	0	0	0	1	16.5039	80.3434
82	1	1	1	1	1	1	1	1	1	1	1	1	1	20.1715	83.0165
83	1	1	1	1	1	1	1	1	1	1	1	1	1	20.1715	84.7107
84	0	0	0	0	0	0	0	0	0	0	0	0	4	7.3351	72.6818
85	1	1	1	1	1	1	1	1	1	1	1	1	5	44.0104	97.8409
86	0	0	0	0	0	0	0	0	0	0	0	0	5	9.1688	70.8182
87	1	1	1	1	1	1	1	1	1	1	1	1	5	31.1741	71.1471
88	1	1	1	1	1	1	1	1	1	1	1	1	5	31.1741	78.302
89	0	0	0	0	0	0	0	0	0	0	0	0	5	11.0026	62.8667
90	1	1	1	1	1	1	1	1	1	1	1	1	1	58.6806	80.5052
91	1	1	1	1	1	1	1	1	1	1	1	1	5	33.0078	66.8148
92	0	1	1	1	1	1	1	1	1	1	1	1	5	5.5013	63.3222
93	0	0	1	1	1	1	1	1	1	1	1	1	1	232.889	93.8455
94	0	0	0	0	0	0	0	0	0	0	0	0	1	7.3351	74.6786
95	0	0	1	1	1	1	1	1	1	1	1	1	6	5.5013	69.3846
96	0	0	0	0	0	0	0	0	0	0	0	0	6	27.5065	65.8929
97	0	0	0	0	0	0	0	0	0	0	0	0	6	29.3403	76.5547
98	0	0	0	0	0	0	0	0	0	0	0	0	4	115.527	75.2101
99	0	0	0	0	0	0	0	0	0	0	0	0	2	12.8364	66.9911
100	1	1	1	1	1	1	1	1	1	1	1	1	2	34.8416	70.9228
101	0	0	0	0	0	0	0	0	0	0	0	0	1	12.8364	78.2905
102	0	0	0	0	0	0	0	0	0	0	0	0	2	42.1767	70.0565
103	1	1	1	1	1	1	1	1	1	1	1	1	5	56.8468	82.6613
104	0	0	0	0	0	0	0	0	0	0	0	0	5	23.839	73.6949
105	0	0	0	0	0	0	0	0	0	0	0	0	1	5.5013	88.3077
106	0	0	0	0	0	0	0	0	0	0	0	0	2	47.678	58.2804
107	1	1	1	1	1	1	1	1	1	1	1	1	1	42.1767	95.4858
108	0	0	0	0	0	0	0	0	0	0	0	0	5	29.3403	72.3548
109	0	0	0	0	1	0	1	0	0	0	0	0	5	14.6701	93.6351
110	0	0	0	0	0	0	0	0	0	0	0	0	5	16.5039	90.0067
111	0	0	0	0	0	0	0	0	0	0	0	0	6	7.3351	90.0758
112	0	0	0	0	0	0	0	0	0	0	0	0	6	14.6701	99.8643
113	0	0	0	0	0	0	0	0	0	0	0	0	5	22.0052	86.136
114	0	0	0	0	1	1	1	1	1	1	1	1	5	42.1767	91.1539
115	1	1	1	1	1	1	1	1	1	1	1	1	2	20.1715	85.3884
116	1	1	1	1	1	1	1	1	1	1	1	1	5	34.8416	69.6411
117	1	1	1	1	1	1	1	1	1	1	1	1	5	36.6754	71.5636
118	1	1	1	1	1	1	1	1	1	1	1	1	1	71.517	74.3543
119	1	1	1	1	1	1	1	1	1	1	1	1	1	16.5039	103.411
120	1	1	1	1	1	1	1	1	1	1	1	1	5	12.8364	87.2714
121	0	0	1	1	1	1	1	1	1	1	1	1	6	38.5091	94.4783
122	0	0	0	0	0	0	0	0	0	0	0	0	5	9.1688	79.7636
123	1	1	1	1	1	1	1	1	1	1	1	1	5	25.6728	83.3423
124	0	1	1	1	1	1	1	1	1	1	1	1	5	5.5013	90.697
125	0	0	0	0	0	0	0	0	0	0	0	0	5	34.8416	75.3387
126	1	1	1	1	1	1	1	1	1	1	1	1	4	9.1688	77.2167
127	0	0	0	0	0	0	0	0	0	0	0	0	5	18.3377	75.9391
128	1	1	1	0	0	0	0	0	0	0	0	0	5	25.6728	75.1242
129	1	1	1	1	1	1	1	1	1	1	1	1	5	20.1715	74.3211
130	1	1	1	1	1	1	1	1	1	1	1	1	5	27.5065	79.6232
131	0	0	0	0	0	0	0	0	0	0	0	0	1	18.3377	88.5957
132	0	0	0	0	0	0	0	0	0	0	0	0	5	5.5013	84.4848
133	0	0	0	0	0	0	0	0	0	0	0	0	5	45.8442	78.72
134	0	0	0	0	0	0	0	0	0	0	0	0	2	12.8364	76.8457
135	0	0	0	0	0	0	0	0	0	0	0	0	6	22.0052	90.6316
136	1	1	1	1	1	1	1	1	1	1	1	1	5	18.3377	83.0789
137	1	1	1	1	1	1	1	1	1	1	1	1	4	23.839	70.8182
138	1	1	1	1	1	1	1	1	1	1	1	1	4	23.839	81.1399
139	0	0	0	0	0	0	0	0	0	0	0	0	2	7.3351	82.9318
140	0	0	0	0	0	0	0	0	0	0	0	0	2	11.0026	77.6515
141	1	1	1	1	1	1	1	1	1	1	1	1	1	14.6701	88.9886
142	1	1	1	1	1	1	1	1	1	1	1	1	5	7.3351	79.2045
143	0	0	0	0	0	0	0	0	0	0	0	0	5	155.87	82
144	0	0	0	0	0	0	0	0	0	0	0	0	5	12.8364	85.5957
145	0	0	0	0	0	0	0	0	0	0	0	0	2	40.3429	72.4156
146	1	1	1	1	1	1	1	1	1	1	1	1	2	58.6806	86.4727
147	0	0	0	0	0	0	0	0	0	0	0	0	1	29.3403	74.5843
148	0	0	0	1	1	1	1	1	1	1	1	1	6	86.1871	71.641
149	0	0	0	0	1	1	1	1	1	1	1	0	6	146.702	83.025
150	0	0	0	0	0	0	0	0	1	1	1	1	6	12.8364	101.421
151	0	0	0	0	0	0	0	0	1	1	1	1	6	27.5065	93.0053
152	0	0	0	0	0	0	0	0	0	0	0	0	6	11.0026	69.1533
153	1	1	1	1	1	1	1	1	1	1	1	1	2	20.1715	85.8764
154	0	1	1	1	1	1	1	1	1	1	1	1	2	7.3351	86.92
155	0	0	0	0	0	0	0	0	0	0	0	0	2	46,6780	76.7207
156	0	0	1	1	1	1	1	1	1	1	1	1	4	122.862	73.3216
157	1	1	1	1	1	1	1	1	1	1	1	1	5	12.8364	80.8736
158	1	1	1	1	1	1	1	1	1	1	1	1	5	71.517	88.9546
159	1	1	1	1	1	1	1	1	1	1	1	1	1	29.3403	80.5216
160	1	1	0	0	0	0	0	0	0	0	0	0	1	14.6701	78.0577
161	0	0	0	0	0	0	0	0	0	0	0	0	4	12.8364	62.6264
162	1	1	1	1	1	1	1	1	1	1	1	1	1	11.0026	82.7885
163	0	0	0	0	0	0	0	0	0	0	0	0	1	11.0026	82.5256
164	1	1	1	1	1	1	1	1	1	1	1	1	1	14.6701	74.1154
165	0	1	1	1	1	1	1	1	1	1	1	1	4	29.3403	68.5962
166	0	0	0	0	0	0	0	0	0	0	0	0	6	14,6701	50.84
167	0	0	0	0	0	0	0	0	0	0	0	0	5	11.0026	81.0433
168	0	0	0	0	0	0	0	0	0	0	0	0	5	7.3351	80.77
169	0	0	0	0	0	0	0	0	0	0	0	0	5	12.8364	73.2143
170	0	0	0	0	0	0	0	0	0	0	0	0	2	47.678	63.8325
171	0	0	0	0	0	0	0	0	0	0	0	0	2	9.1688	70.3833
172	0	0	0	0	0	0	0	0	0	0	0	0	2	20.1715	57.3845
173	0	0	0	0	0	0	0	0	0	0	0	1	2	16.5039	55.5208
174	1	0	0	0	1	1	0	0	0	0	0	0	2	5.5013	60.1333
175	0	0	0	0	0	0	0	0	0	0	0	0	2	12.8364	61.1746
176	1	0	0	0	1	0	0	0	0	0	1	1	2	9.1688	66.8756
177	1	1	0	0	0	0	0	0	0	0	0	0	1	27.5065	62.6237
178	1	1	1	1	1	0	0	0	0	0	0	0	1	12.8364	62.7365
179	0	0	0	0	0	0	0	0	0	0	0	0	2	11.0026	67.5741
180	0	0	0	0	0	0	0	0	0	0	0	0	1	22.0052	66.4352
181	0	0	0	0	0	0	0	0	0	0	0	0	1	14.6701	60.0194
182	0	0	0	0	0	0	0	0	0	0	0	0	1	3.6675	65.1444
183	0	0	0	1	1	1	1	1	1	0	1	1	2	23.839	61.535
184	1	1	1	0	0	0	0	0	0	0	0	0	5	9.1688	75.9867
185	1	1	1	1	1	1	1	1	1	1	1	1	5	14.6701	105.119
186	1	1	1	0	1	0	1	1	1	0	0	0	1	23.839	68.4034
187	0	0	0	0	0	0	0	0	0	0	0	0	1	20.1715	68.5818
188	1	1	1	1	0	0	0	0	0	0	0	0	1	16.5039	68.8395
189	0	0	0	0	0	0	0	0	0	0	0	0	5	62.3481	73.1569
190	0	0	0	0	0	0	0	0	0	0	0	0	5	11.0026	72.4333
191	0	1	1	1	1	1	1	1	1	0	0	0	2	14.6701	56.6953
192	0	1	0	0	0	0	0	0	0	0	0	0	2	18.3377	56.2896
193	0	0	0	0	0	0	0	0	0	0	0	0	1	12.8364	73.9464
194	0	0	0	0	0	0	0	0	0	0	0	0	2	14.6701	57.9766
195	1	1	1	1	0	0	0	0	0	0	0	0	5	23.839	70.6987
196	0	0	0	0	0	0	0	0	0	0	0	0	1	14.6701	62
197	0	0	0	0	0	0	0	0	0	0	0	0	5	12.8364	77.8163
198	0	0	0	0	0	0	0	0	0	0	0	0	5	20.1715	85.1948
199	0	0	0	0	0	0	0	0	0	0	0	0	2	9.1688	65.4048
200	0	0	0	0	0	0	0	0	0	0	0	0	4	25.6728	62.4065
201	0	0	0	0	0	0	0	0	0	0	0	0	3	23.839	77.119
202	0	0	0	0	0	0	0	0	0	0	0	0	5	9.1688	72.0429
203	0	0	0	0	0	0	0	0	0	0	0	0	3	14.6701	76.875
204	0	0	0	0	0	0	0	0	0	0	0	0	2	16.5039	58.2099
205	0	0	0	0	0	0	0	0	0	0	0	0	2	16.5039	55.4765
206	0	0	0	0	1	1	1	1	1	0	0	0	2	11.0026	55.8815
207	0	0	0	0	0	0	0	0	0	0	0	0	2	11.0026	50.7185
208	0	0	0	0	0	0	0	0	0	0	0	0	1	16.5039	70.9654
209	0	0	0	0	0	0	0	0	0	0	0	0	5	18.3377	80.2689
210	0	0	0	0	0	0	0	0	0	0	0	0	3	16.5039	82.8475
211	0	0	0	0	0	1	1	1	1	0	0	0	2	11.0026	58.3217
212	0	0	0	0	0	1	1	1	0	0	0	0	4	34.8416	57.8617
213	0	0	0	0	0	0	0	0	0	0	0	0	1	42.1767	81.5854
214	0	0	0	0	0	1	1	1	0	0	0	0	2	9.1688	60.0698
215	0	0	0	0	0	0	0	0	0	0	0	0	2	11.0026	52.6008
216	0	0	0	0	0	0	1	1	1	1	1	0	1	16.5039	67.5411
217	0	0	0	0	0	0	0	0	0	0	0	0	7	7.3351	74.4239
218	0	0	0	0	0	0	0	0	0	0	0	0	5	5.5013	75.6923
219	0	0	0	0	0	0	0	0	0	0	0	0	2	7.3351	74.641
220	0	0	0	0	0	0	0	0	0	0	0	0	2	7.3351	53.8782
221	0	0	0	0	0	0	0	0	0	1	1	1	3	31.1741	79.1554
222	0	0	0	0	0	0	0	0	0	0	0	0	4	7.3351	57.2949
223	0	0	0	0	0	0	0	0	0	0	0	0	1	7.3351	57.5577
224	0	0	0	0	0	0	0	0	0	0	0	0	2	16.5039	56.4188
225	0	0	0	0	0	0	0	0	0	1	1	1	5	20.1715	66.7086
226	0	0	0	0	0	0	0	0	0	0	0	0	5	12.8364	66.4286
227	0	0	1	1	1	0	0	0	0	0	0	0	2	16.5039	61.8796
228	0	0	0	0	0	0	0	0	0	0	0	0	1	22.0052	55.558
229	0	0	0	0	0	0	0	0	0	0	0	0	1	23.839	60.8126
230	1	1	1	1	1	1	1	1	1	1	1	1	1	97.1897	61.2814
231	1	1	1	1	1	1	1	1	1	1	1	1	5	7.3351	69.9674
232	1	1	1	1	1	1	1	1	1	1	1	1	3	89.8546	82.9459
233	1	1	1	1	1	1	1	1	1	1	1	1	2	183.377	81.6435
234	1	1	1	1	1	1	1	1	1	1	1	1	1	23.839	76.2408
235	1	1	1	1	1	1	1	1	1	1	1	1	2	25.6728	56.4068
236	0	0	0	0	0	0	0	0	0	0	0	0	1	16.5039	54.9638
237	0	1	1	1	1	1	1	1	1	1	1	1	4	11.0026	77.3915
238	0	1	1	1	1	1	1	1	1	1	1	1	1	22.0052	60.9058
239	0	0	1	1	1	1	1	1	1	1	1	1	2	60.5144	66.7044
240	0	0	1	1	1	1	1	1	1	1	1	1	4	27.5065	70.6415
241	0	0	1	1	1	1	1	1	1	1	1	1	6	117.361	94.8694
242	0	0	0	0	1	0	0	0	0	0	0	0	4	33.0078	75.7494
243	0	0	0	0	0	0	0	1	0	0	0	0	4	11.0026	81.3643
244	0	0	0	0	0	0	0	1	1	1	1	1	5	20.1715	69.5180
245	1	1	1	0	0	0	0	0	0	0	0	0	1	16.5039	80.5422
246	1	1	1	1	1	1	1	0	0	0	0	0	1	14.6701	79.95
247	1	1	0	0	0	0	0	0	0	0	0	0	5	12.8364	81.7657
248	1	0	0	0	0	0	0	0	0	0	0	0	5	27.5065	70.192
249	1	1	1	1	1	1	1	1	1	1	1	1	5	18.3377	81.836
250	1	1	1	1	1	1	1	1	1	1	1	1	5	9.1688	84.624
251	0	0	0	0	0	0	0	0	0	0	0	0	5	11.0026	83.2424
252	1	1	1	1	1	1	1	1	1	1	1	1	4	12.8364	80.8286
253	0	0	0	0	0	0	0	0	0	0	0	0	2	16.5039	77.4444
254	0	0	0	0	0	0	0	0	0	0	0	0	2	53.1793	73.4607
255	1	1	1	1	1	1	1	1	1	1	1	1	2	9.1688	77.9
256	1	1	1	1	0	1	1	1	1	0	1	1	4	31.1741	108.201
257	1	1	1	1	0	1	1	1	1	0	1	1	4	47.678	95.6906
258	1	1	1	1	1	1	1	1	1	1	1	1	2	493.284	93.9855
259	1	1	1	1	1	1	1	1	1	0	0	0	1	14.6701	91.7841
260	1	1	1	1	1	1	1	1	1	1	1	1	4	51.3455	89.7208
261	1	1	1	1	1	1	1	1	1	1	1	1	1	29.3403	98.0739
262	1	1	1	1	1	1	1	1	1	1	1	1	4	25.6728	78.2727
263	1	1	1	1	1	1	1	1	1	1	1	1	6	16.5039	75.7879
264	1	1	1	1	1	1	1	1	1	1	1	1	6	5.5013	69.5758
265	1	1	1	1	1	1	1	1	1	1	1	1	4	5.5013	80.1364
266	1	1	1	1	0	1	0	0	0	0	0	0	1	23.839	94.9021
267	0	0	0	0	0	0	0	0	0	0	0	0	2	27.5065	94.4242
268	0	0	0	0	0	0	0	0	0	0	0	0	2	56.8468	74.0044
269	1	1	1	1	1	1	1	1	1	1	1	1	4	42.1767	73.087
270	1	1	1	1	1	1	1	1	1	1	1	1	6	9.1688	79.3909
271	1	1	1	1	0	1	1	0	0	0	0	0	1	31.1741	83.0963
272	0	0	0	0	0	0	0	0	0	0	0	0	1	88.0209	107.178
273	0	0	0	0	0	0	0	0	0	0	0	0	2	23.839	70.7125
274	1	1	1	1	1	1	1	1	1	1	1	1	1	23.839	85.4406
275	1	1	1	1	1	1	1	1	1	1	1	1	5	16.5039	78.2727
276	1	1	1	1	1	1	1	1	1	1	0	0	2	7.3351	79.2045
277	1	1	1	1	1	1	1	1	1	1	1	1	1	22.0052	87.9015
278	1	1	1	1	1	1	1	1	1	1	1	1	1	12.8364	82.5325
279	0	0	0	0	0	0	0	0	0	0	0	0	2	20.1715	73.5289
280	0	0	0	0	0	0	0	0	0	0	0	0	1	12.8364	86.2597
281	1	1	1	1	1	1	1	1	1	1	1	1	5	5.5013	74.5455
282	1	1	0	0	0	0	0	0	0	0	0	0	2	22.0052	89.4545
283	1	1	1	1	1	1	1	1	1	1	1	1	2	47.678	77.4843
284	0	0	0	0	0	0	0	0	0	0	0	0	5	12.8364	71.3507
285	1	1	1	1	1	1	1	1	1	1	1	1	4	29.3403	71.75
286	0	1	1	1	1	1	1	1	1	1	1	1	4	45.8442	72.2912
287	0	0	0	0	0	0	0	0	0	0	0	0	3	36.6754	100.614
288	0	0	0	0	0	0	0	0	0	0	0	0	4		70.8844
289	1	1	1	1	1	1	1	1	1	1	1	1	2	42.1767	68.5859
290	0	0	0	0	0	0	0	0	0	0	0	0	1	23.839	73.1692
291	1	0	0	0	0	0	0	0	0	0	0	0	1	27.5065	76.1233
292	0	0	0	0	0	1	1	1	1	1	1	1	5	337.413	77.3262
293	1	1	1	1	1	1	1	1	1	1	1	1	4	25.6728	63.6964
294	1	1	1	1	1	1	1	1	1	1	1	1	2	22.0052	71.3229
295	0	0	0	0	0	0	0	0	0	0	0	0	2	14.6701	71.2375
296	0	0	0	0	0	0	0	0	0	0	0	0	1	27.5065	73.6633
297	1	1	1	1	1	1	1	1	1	1	1	1	4	45.8442	84.255
298	0	0	0	0	0	0	0	0	0	0	0	0	1	42.1767	67.5609
299	0	0	0	0	0	0	0	0	0	0	0	0	5	251.226	79.8453
300	0	0	0	0	0	0	0	0	0	0	0	0	4	22.0052	66.8813
301	0	0	0	0	0	0	0	0	0	0	0	0	3	49.5117	73.3684
302	0	0	0	0	0	0	0	0	0	0	0	0	5	22.0052	80.1493
303	1	0	0	0	0	0	0	0	0	0	0	0	6	14.6701	81.3594
304	1	1	1	1	0	0	0	0	0	0	0	0	6	53.1793	77.0812
305	1	0	0	0	0	0	0	0	0	0	0	0	3	42.1767	90.6902
306	1	1	1	1	1	1	0	0	0	0	0	0	5	7.3351	77.0885
307	1	1	1	1	1	1	1	1	1	1	1	1	6	56.8468	86.4362
308	1	1	1	1	0	1	1	1	0	1	1	0	6	5.5013	81.7153
309	0	1	1	1	1	1	1	1	1	1	0	0	6	5.5013	80.2174
310	0	1	1	1	0	1	1	1	0	1	1	0	6	12.8364	75.8882
311	0	1	1	1	1	1	1	1	1	1	1	1	6	78.852	72.9211
312	0	1	1	1	1	1	1	1	0	0	0	0	2	9.1688	63.8174
313	0	0	1	0	0	0	0	0	0	0	0	0	2	7.3351	57.3163
314	0	0	0	1	0	0	0	0	0	0	0	0	6	12.8364	90.3989
315	0	0	0	0	1	1	0	0	0	0	0	0	6	25.6728	93.2262
316	0	0	0	0	1	0	1	0	1	0	0	0	6	7.3351	78.7969
317	0	0	0	0	1	1	1	1	1	1	1	1	6	23.839	94.9439
318	0	0	0	0	1	0	0	0	1	0	0	0	6	9.1688	77.5583
319	0	0	0	0	1	1	1	0	0	0	0	0	6	25.6728	72.7872
320	0	0	0	0	0	0	0	0	0	0	0	0	5	38.5091	79.4375
321	0	0	0	0	1	1	1	1	1	1	1	0	6	64.1819	83.9768
322	0	0	0	0	0	0	0	0	0	0	0	1	6	7.3351	51.6957
323	0	0	0	0	0	0	0	0	0	0	0	0	6	16.5039	4.9147
324	0	0	0	0	0	0	0	0	0	0	0	0	6	11.0026	75.8785
325	1	1	1	1	1	0	0	0	0	0	0	0	5	7.3351	76.642
326	0	0	0	0	0	0	0	0	0	0	0	0	2	7.3351	77.9
327	0	1	1	1	1	1	1	1	1	1	1	1	5	55.013	83.5489
328	0	1	1	1	1	1	1	1	1	1	1	1	5	40.3429	75.1253
329	1	1	0	0	0	0	0	0	0	0	0	0	4	14.6701	67.6977
330	1	1	1	1	1	1	1	1	1	1	1	1	1	84.3533	61.9457
331	1	1	1	1	1	1	1	1	1	1	1	1	6	14.6701	77.6071
332	1	1	1	1	1	1	1	1	1	1	1	1	6	22.0052	84.0337
333	0	0	1	0	0	0	0	0	0	0	0	0	6	55.013	72.173
334	0	0	0	0	0	1	1	1	1	1	0	0	2	144.868	89.7186
